# Supplementary material for: Comparative Metabolomic Profiling of the Metabolic Differences of Δ9-Tetrahydrocannabinol and Cannabidiol
Source: Molecules. 2022 Nov 4;27(21):7573. doi: 10.3390/molecules27217573 (PMC9657426; doi:10.3390/molecules27217573)
Supplement: Supplementary file 1 [file molecules-27-07573-s001.zip]

Archive with 1 entries (1 files):
- molecules-1942669-supplementary.pdf
